# Supplementary material for: Frequency-Stratified Changes in BDNF, IGF-1, and Cognitive Screening Scores Following a 16-Week Hatha Yoga Program in Older Women: A Quasi-Experimental Study
Source: Healthcare (Basel). 2026 Apr 12;14(8):1012. doi: 10.3390/healthcare14081012 (PMC13116418; doi:10.3390/healthcare14081012)
Supplement: Supplementary file 1 [file healthcare-14-01012-s001.zip]

Archive with 1 entries (1 files):
- healthcare-4101835-supplementary.pdf
